# Supplementary material for: Expression of non-protein-coding antisense RNAs in genomic regions related to autism spectrum disorders
Source: Mol Autism. 2013 Sep 4;4:32. doi: 10.1186/2040-2392-4-32 (PMC3851999; doi:10.1186/2040-2392-4-32)
Supplement: Additional file 8 — Dataset S1. Gene expression in the cytoplasm, nucleoplasm and chromatin of SH-SY5Y cells based on RNA-seq. [file 2040-2392-4-32-S8.xlsx]

## Sheet: Sheet1
Gene name	FPKM (Cytoplasm)	FPKM (Nucleoplasm)	FPKM (Chromatin)
A1BGAS	8.54566	7.62639	54.2877
A2LD1	118.426	0	0
AAAS	1180.61	296.733	1010.81
AACS	421.747	704.004	590.553
AADAT	105.584	194.608	327.32
AAGAB	63.081	308.833	222.5
AAK1	1459.84	2437.17	2355.43
AAMP	660.621	343.842	110.912
AARS	917.758	385.252	692.024
AARS2	884.454	952.82	656.455
AARSD1	848.364	530.516	563.42
AASDH	180.883	205.536	177.633
AASDHPPT	195.627	275.191	564.612
AATF	733.074	104.074	56.8096
AATK	404.546	518.518	1270.1
ABAT	483.654	292.361	849.736
ABCA1	395.613	285.021	864.181
ABCA12	238.897	54.1932	47.1745
ABCA2	1693.69	1077.28	979.768
ABCA3	1966.07	1133.58	462.087
ABCA5	26.9154	1278.34	687.258
ABCA7	0	8.12556	1506.73
ABCB1	1641.7	653.33	865.189
ABCB10	659.741	304.452	64.6128
ABCB4	327.884	135.77	220.852
ABCB7	1324.38	504.788	775.279
ABCB8andACCN3	669.713	2721.88	312.038
ABCB9	14.082	10.0857	16.7471
ABCC1	766.549	3025.52	3146.36
ABCC10	203.988	338.339	1921.14
ABCC3	30.0637	3.49821	29.8054
ABCC4	1263.77	261.099	1051.94
ABCC5	1737.18	585.38	1750
ABCC8	0	0	1.91727
ABCD1	43.7853	21.6858	26.2541
ABCD2	420.417	600.791	61.0459
ABCD3	451341	1459.24	1226.11
ABCD4	681.39	1248.11	2384.48
ABCE1	121.744	174.322	762.623
ABCF1	1142.53	319.175	474.695
ABCF2	962.681	85.7971	92.9768
ABCF3	314.564	409.482	648.419
ABCG1	275.572	163.736	359.918
ABCG4	179.377	163.039	417.32
ABHD1	0	5.14628	25.4644
ABHD10	52.6062	82.1663	179.132
ABHD11	494.228	1010.02	135.833
ABHD12	435.134	225.074	598.781
ABHD13	685.53	333.808	749.152
ABHD14AandACY1	2476	23.9527	68.8978
ABHD14BandPCBP4	1409.85	1447.61	404.383
ABHD15	201.665	16.1911	709.2
ABHD2	664.025	539.804	293.308
ABHD3	8.67281	55.8458	31.8595
ABHD4	167.461	0	7.2964
ABHD5	830.417	430.857	253.243
ABHD6	1956.16	230.092	754.461
ABHD8	23.98	0	4.33415
ABI1	1031.96	534.891	285.752
ABI2	1334.94	394.325	238.205
ABL1	1218.73	1043.23	413.505
ABL2	1040.07	1440.1	1452.38
ABLIM1	271.534	408.713	322.913
ABLIM2	53.565	128.323	296.51
ABLIM3	4.22114	0	20.5169
ABR	971.122	1340.03	1530.08
ABT1	87.0279	44.7503	57.4515
ABTB1	252.676	331.679	201.741
ABTB2	6.85888	4.51874	1.55951
ACAA1	647.429	68.6175	156.721
ACACA	2039.53	2845.35	1364.85
ACACB	1376.86	429.868	1073.43
ACAD10	457.073	803.098	720.364
ACAD8	490.797	424.779	283.553
ACAD9	1682.72	1203.04	1133.44
ACADM_	3023.99	1449.76	914.937
ACADS	64.3574	0	4.22423
ACADSB	1061.37	969.726	523.28
ACADVL	3337.45	128.55	270.032
ACAP1andKCTD11	128.356	0	0
ACAP2	3900.54	3060.18	4198.29
ACAP3	2411.47	2191.26	5649.31
ACAT1	986.382	698.596	173.339
ACAT2	170.43	132.312	11.7431
ACBD3	670.728	652.914	270.269
ACBD4	263.067	90.527	360.601
ACBD5	672.216	256.254	167.928
ACBD6	382.852	1038.59	900.526
ACBD7	1083.26	68.3449	160.091
ACCN2	69.4636	456.523	459.693
ACCN4	39.0027	70.3193	53.2273
ACCS	9.47215	627.314	392.951
ACD	141.759	145.032	464.799
ACE3	640.534	73.5317	126.972
ACER2	0	15.6245	0
ACER3	684.118	819.735	268.758
ACHE	141.628	2.75079	892.768
ACIN1	785.495	2219.02	560.725
ACLY	1481.02	1146.36	1458.28
ACN9	139.728	154.031	584.335
ACO1	1914.43	1640.45	576.5
ACO2	963.172	77.801	80.0512
ACOT11andC1orf175andTTC4	1766.36	2063.74	1908.02
ACOT13	136.101	105.798	14.0857
ACOT2	67.5759	0.937562	8.37777
ACOT7	1311.65	182.607	813.094
ACOT8	67.1119	520.14	340.68
ACOT9	1157.39	809.18	789.14
ACOX1	821.7	283.558	968.156
ACOX3	2533.39	2167.49	418.342
ACP1	595.376	210.614	666.159
ACP2	593.884	45.8778	113.771
ACP6	600.599	311.978	421.65
ACPL2	87.235	262.703	180.103
ACRBPandLPAR5	0	5.06062	14.4104
ACSF2	8686.62	815.117	749.257
ACSF3	315.578	608.083	537.794
ACSL1	910.01	1363.46	1343.38
ACSL3	946.434	963.292	1036.1
ACSL4andKCNE1L	1573.6	823.127	485.441
ACSL6	996.662	165.35	323.324
ACSS2	20414.7	863.429	1201.96
ACTA2	37.4596	0	0
ACTB	2534.44	31.0053	1680.11
ACTG1	589506	18.0284	8.07507
ACTG1P1	944.008	991.617	232.652
ACTG1P3	0	9.67279	20.1876
ACTL6A	1796.73	1760.5	781.813
ACTL6B	1062.56	48.6833	40.2461
ACTN1	2424.31	4060.11	4011.98
ACTN2	159.815	991.426	801.163
ACTN4	827.434	377.048	501.655
ACTR10	1679.95	89.4302	827.281
ACTR1A	507.636	619.429	119.595
ACTR1B	1689.55	478.526	1006.44
ACTR2	1533.84	716.51	304.884
ACTR3	1418.89	735.455	205.519
ACTR3B	249.801	349.358	99.5943
ACTR5	591.65	295.331	35.0382
ACTR6	605.977	135.36	359.68
ACTR8	729.554	261.144	327.408
ACVR1	1012.8	1149.41	618.833
ACVR1B	237.792	88.3401	94.9878
ACVR2A	635.404	978.489	1007.42
ACVR2B	2654.35	1387.38	1294.6
ACVRL1	301.433	0	78.4784
ACYP1	116.044	82.3652	84.3284
ACYP2	33.2249	204.66	1148.68
ADA	304.184	122.867	15.657
ADAL	2146.16	22.2957	213.572
ADAM1	4.85779	57.1293	80.9146
ADAM10	381.752	1269.37	1030.41
ADAM11	563.568	288.848	618.563
ADAM12	2375.14	1959.68	808.569
ADAM15	3332.04	258.41	393.138
ADAM17	1666.4	1470.08	198.626
ADAM19	1484.66	202.76	830.834
ADAM20	0	21.7765	412.622
ADAM21	4.99235	0	0
ADAM22	3233.4	1055.95	2490.53
ADAM23	1983.87	1656.79	1767.98
ADAM32	0	153.106	0
ADAM8	0	0	476.181
ADAM9	256.959	201.739	519.694
ADAMTS1	859.889	982.487	663.917
ADAMTS10	550.561	729.909	2521.76
ADAMTS13andC9orf7	117.678	440.29	981.572
ADAMTS14	0	62.7827	572.897
ADAMTS17	656.075	341.027	1161.35
ADAMTS19	434.967	754.946	649.302
ADAMTS2	0	0	11.6062
ADAMTS20	114.434	137.805	277.28
ADAMTS4	535.931	0	2.60734
ADAMTS6	71.7852	20.815	193.28
ADAMTS7	326.388	287.378	366.221
ADAMTS8	0	0	37777.9
ADAMTS9	1413.48	1315.79	1153.86
ADAMTSL2	60.5237	3.26987	13.5853
ADAMTSL4	0	8.61909	54.7119
ADAR	2478.12	974.189	385.277
ADARB1	112.398	799.701	591.832
ADAT1andTMEM231andCHST5	3233.27	1417.5	1046.89
ADAT2	171.612	372.558	363.948
ADC	393.684	178.573	169.942
ADCK1	41.7147	0	75.058
ADCK2andNDUFB2	1362.95	763.68	319.175
ADCK4	453.119	349.01	382.27
ADCK5	43.0418	234.91	687.577
ADCY1	2749.95	1146.58	4075.67
ADCY10	0	0	31.1005
ADCY3	1242.6	1191.18	3230.69
ADCY5	162.923	0	44.4635
ADCY6	645.893	1072.77	1114.13
ADCY7	2178.24	309.285	691.286
ADCY9	84.0727	300.445	97.8835
ADCYAP1R1	738.404	253.606	705.391
ADD1	2355.31	1792.13	1646.66
ADD2	2021.27	1193.98	2410.35
ADD3	1450.61	900.928	1163.17
ADH5	697.335	529.27	220.215
ADH5P4	5.16741	0	0
ADI1	1306.86	46.7943	290.391
ADIPOR1	270.97	178.316	179.267
ADIPOR2	348.781	135.39	115.918
ADKandMRPL35P3	1274.28	692.86	685.673
ADM	178.642	128.805	16.153
ADM2	59.3265	6.62525	53.6344
ADNP	78.6178	189.586	232.251
ADNP2	220.733	237.228	378.514
ADO	191.695	176.425	4.24329
ADORA1	8.32063	0	5.75769
ADPGK	1319.63	189.808	93.5768
ADPRH	7.12633	0	0
ADPRHL1	0	30.0154	4.00254
ADPRHL2	301.03	117.566	71.3814
ADRA1D	0	0	303015
ADRA2C	30.3084	2.05899	2.20803
ADRB1	368740	136097	51969.1
ADRBK1	1601.17	834.865	1154.83
ADRM1	798.25	276.505	2119.21
ADSL	685.4	483.045	1108.22
ADSSandTGIF2P1	726.46	691.537	1459.44
ADSSL1	509.749	276.543	1177.15
AEBP1	459.336	246.748	146.364
AEBP2	778.718	365.538	320.732
AEN	306.02	540.512	640.366
AES	170.077	1118.37	1865.58
AFAP1	818.333	952.292	324.273
AFAP1L1	1189.82	25.7024	29.94
AFAP1L2	32.7678	0	0
AFF1	373.897	798.489	614.655
AFF3	907.499	2807.77	2611.72
AFF4	2550.88	2343.63	1895.37
AFG3L1	30.0339	899.851	415.582
AFG3L2	3817.14	744.249	2114.08
AFG3L2P1	19.688	111.237	0
AFMIDandBIRC5	860.535	1442.22	947.341
AFTPH	556.87	565.746	331.139
AGA	196.274	229.276	14.5137
AGAP1	401.781	592.306	2524.37
AGAP2	846.433	837.039	154.416
AGAP3	369.974	1209.34	2623.43
AGAP6	0	12.5519	9.8472
AGBL3	1.56827	314.963	38.2594
AGBL4	0	77.7337	43.7194
AGBL5	2272.97	73.1136	437.259
AGFG1	4332.76	1741.88	752.331
AGFG2andIRS3L	138.15	73.0228	101.458
AGGF1	809.168	517.244	901.752
AGK	2394.48	341.002	487.694
AGL	396.422	1567.92	777.228
AGPAT1	987.392	120.42	43.548
AGPAT2	53.9087	0	2.37597
AGPAT3	321.89	582.719	953.495
AGPAT4	647.283	598.633	1400.27
AGPAT5	2313.86	816.111	1999.68
AGPAT6	2545.21	2252.48	579.557
AGPS	1885.52	799.261	165.591
AGRN	1600.51	1447.25	545.485
AGTPBP1	644.325	1055.66	1531.09
AGTRAP	698.874	407.048	14.8764
AGXT2L2	227.133	126.854	170.857
AHCTF1	954.072	453.562	1059.12
AHCTF1P1	192.12	179.315	206.725
AHCY	299.706	1009.25	223.284
AHCYL1	1713.16	693.882	1595.24
AHCYL2	438.252	595.067	893.035
AHDC1	46.6922	353.045	567.393
AHI1	967.52	1997.41	566.739
AHNAK	262.214	323.003	245.214
AHNAK2	452.995	838.218	185.001
AHSA1	687.232	327.595	362.267
AHSA2	611.724	135.245	99.9376
AIDA	20.5142	14.5224	7.37224
AIF1L	176.988	2.36147	87.2257
AIFM1	1169.87	133.479	352.133
AIFM3andLZTR1	690.79	341.16	1928.27
AIG1	683.129	1389.98	761.448
AIM1L	0	0	57.6309
AIMP1	715.404	606.077	458.597
AIMP2	82.3159	459.746	78.0356
AIP	56.7452	53.1458	55.8598
AJAP1	160.412	19.9326	109.77
AK2	1726.24	428.933	1564.05
AK3	216.634	427.057	155.864
AK4	183.498	4.59758	1.04501
AK5	173.434	186.221	661.889
AK7	72.9264	30.507	80.3307
AKAP1	601.551	873.054	893.107
AKAP10	1160.85	535.439	916.975
AKAP11	1073.58	616.831	1209.42
AKAP12	50.4996	328.031	872.147
AKAP13	656.112	1868.39	435.276
AKAP5	45.4776	34.8436	18.179
AKAP6	739.549	1316.25	1835.15
AKAP7	118.845	0	0
AKAP8	647.167	574.04	1972.58
AKAP8L	502.839	514.985	592.722
AKAP9	1091.13	4448.99	1288.97
AKD1	43.605	3.71812	24.8951
AKIRIN1	2179.85	774.723	61.1817
AKIRIN2andNCRNA00120	1386.62	389.047	83.6286
AKNA	193.338	672.852	893.106
AKR1A1	810.761	75.6844	600.252
AKR1B1	303.976	234.011	219.037
AKR1E2andAKR1C1andAKR1C3	1046.13	148.344	540.56
AKR7A2	525.366	494.78	96.1779
AKR7A3	0	314.697	59.1285
AKR7L	0	10.3519	90.543
AKT1	600.712	240.229	919.94
AKT1S1andPNKP	1107.29	466.176	2216.48
AKT2	463.531	839.389	944.578
AKT3	579.661	892.607	3234.11
AKTIP	10.0316	103.129	157.23
ALAD	84.3956	301.586	80.1748
ALAS1	926.85	270.315	425.536
ALCAM	735.62	1292.04	421.644
ALDH16A1	1851.33	73.044	317.442
ALDH18A1	875.964	687.311	344.651
ALDH1A3	257.881	93.2731	244.539
ALDH1B1	690.358	0	51.1381
ALDH1L2	259.14	472.888	387.214
ALDH2	1157.27	79.5045	231.985
ALDH3A2	1065.8	111.081	280.668
ALDH4A1	605.552	15.6969	205.706
ALDH5A1	435.857	60.0559	208.487
ALDH6A1	840.201	272.377	62.754
ALDH7A1	1851.06	344.383	256.083
ALDH9A1	622.672	76.9618	372.135
ALDOA	1374.38	83.6055	525.784
ALDOAP2	938.309	0	0
ALDOC	784.074	152.671	152.386
ALG10	49.0359	16.017	0
ALG10B	554.837	649.811	0
ALG11andUTP14C	995.674	215.148	194.664
ALG12	1926.25	392.281	103.601
ALG13	539.704	2207.86	2053.1
ALG14	142.641	2.17132	11.8779
ALG2	439.416	463.699	288.806
ALG3	208.39	81.2379	105.332
ALG5	1425.79	711.572	1222.44
ALG6	9.08391	198.606	18.6292
ALG8	1132.27	200.638	124.777
ALK	1240.9	487.283	400.357
ALKBH1	200.48	63.0375	112.205
ALKBH2	47.0028	3.61826	13.0258
ALKBH3	1368.73	154.975	239.625
ALKBH4	57.1993	64.7965	38.283
ALKBH5	84.3362	103.885	38.0769
ALKBH6andC19orf46	39.9657	87.1368	15.5588
ALKBH7	475.851	0	0
ALKBH8	34.148	18.2359	16.3868
ALMS1	1663.01	663.076	460.567
ALMS1P	0	33.2098	123.675
ALPL	158.276	0	107.866
ALS2	444.822	1711.76	299.696
ALS2CL	0	393.618	1341.01
ALS2CR4	818.039	431	446.156
ALS2CR8	815.61	1445.42	795.296
AMBRA1	544.392	597.234	593.287
AMD1.1	512.955	75.8723	134.091
AMD1	244.61	318.587	327.201
AMDHD2	558.577	593.145	218.309
AMFR	8119.66	122.591	580.797
AMH	114.766	82.2615	6.30565
AMIGO1	239.514	8.8172	23.0805
AMMECR1L	697.247	128.695	76.8255
AMN	0	0	80846
AMN1	971.2	148.337	115.641
AMOT	380.457	149.459	154.044
AMOTL1	957.763	306.373	1677.47
AMOTL2	487.561	129.571	881.406
AMPD1andDENND2CandBCAS2	1758.63	14.7168	135.694
AMPD2	608.558	475.756	377.251
AMPD3	0	0	290.103
AMZ2	2345.88	1189.31	780.207
AMZ2P1	17.8153	55.5311	41.9581
ANAPC1	561.359	175.233	174.437
ANAPC10	752.862	558.05	482.408
ANAPC10P1	30.9628	4.65253	2.71983
ANAPC11andNPB	364.058	316.25	257.234
ANAPC13	76.7294	10.0829	436.288
ANAPC16	299.274	1360.83	1070.77
ANAPC2	183.901	1588.41	135.178
ANAPC4	1813.5	3094.88	2242.77
ANAPC5	1067.34	1062.53	708.188
ANGEL1	399.723	680.199	160.936
ANGEL2	1933.75	976.638	639.368
ANGPTL2	15.7212	15.2614	14.1285
ANGPTL4	31.7728	10.6431	33.1936
ank.47	3.54539	0	0
ank.90	0	0	6.51778
ANK1	451.937	177.358	921.062
ANK2	1860.23	1134.66	2015
ANKAR	0	641.217	0
ANKFY1	718.928	1429.29	1311.81
ANKH	2557.42	976.474	476.857
ANKHD1-EIF4EBP3	3175.49	1413.37	3201.43
ANKIB1	703.419	2990.99	686.066
ANKLE2	513.349	390.77	425.837
ANKMY1	30.8502	461.094	1405.04
ANKMY2	534.852	416.629	369.215
ANKRA2	328.985	26.6163	43.2967
ANKRD10	3072.86	1173.23	1858.73
ANKRD11	302.455	1001.15	6949.41
ANKRD12	998.735	1562.35	296.563
ANKRD13A	319.885	1074.57	1558.04
ANKRD13B	814.35	340.859	878.796
ANKRD13C	278.994	450.384	73.5762
ANKRD13D	713.271	176.165	451.198
ANKRD16andRPL12P28	45.1047	476.176	569.378
ANKRD17	1100.77	968.172	1414.08
ANKRD18B	1.74829	3.65561	201.581
ANKRD20A5	0	5.08678	3.03256
ANKRD24	0	0.81003	422.921
ANKRD26	592.145	1099.73	1920.7
ANKRD27	2053.37	2902.63	1010.83
ANKRD28	565.703	2120.58	1786.17
ANKRD30BL	75.9339	388.104	7973.45
ANKRD31	9.82306	345.196	27.9387
ANKRD32	1098.65	805.215	1935.7
ANKRD33B	3.58304	0	9.57982
ANKRD34A	700.855	16.1574	0
ANKRD35andPIAS3	129.747	71.7679	329.573
ANKRD36	54.6774	174.45	1775.56
ANKRD36B	5.30252	132.33	275.776
ANKRD37	34.2207	10.2283	14.4921
ANKRD39andANKRD23	311.638	512.197	713.57
ANKRD40	1152.57	724.844	575.67
ANKRD42andRPL32P24	112.142	149.943	2.21026
ANKRD44	2739.44	2604.83	3010.25
ANKRD45	763.197	32.1965	35.969
ANKRD46andGAPDHL7	327.369	234.372	107.451
ANKRD49	20.9312	2.23688	12.77
ANKRD5	327.588	220.497	163.159
ANKRD50	110.66	307.729	237.002
ANKRD52	3059.25	2394.84	2300.13
ANKRD54	278.638	437.051	904.449
ANKRD57	195.268	237.982	39.6898
ANKRD57P1	71.1588	12.9785	111.609
ANKRD6	317.945	562.703	355.747
ANKRD9	266.685	235.28	125.217
ANKS1A	1415.62	664.564	1529.04
ANKS1B	260.418	731.525	481.726
ANKS6	433.294	623.34	549.559
ANKZF1	1055.64	761.792	942.416
ANLN	588.727	1153.5	1021.11
ANO10	186.93	680.873	347.353
ANO5	3927.77	1511.77	859.731
ANO6	3994.18	803.845	551.529
ANO7	0	149.765	1090.23
ANO8	587.218	155.393	284.205
ANO9	0	0	6.54643
ANP32A	448.84	171.385	742.744
ANP32B	75.7338	119.696	749.63
ANP32BP1	4.65515	7.50009	41.6421
ANP32C	30.1682	0	2.26702
ANP32E	426.17	453.119	628.976
ANPEP	132.542	225.992	343.258
ANTXR1	362.79	600.508	391.972
ANTXR2	611.094	581.33	769.939
ANUBL1	171.114	296.992	92.8803
ANXA11	1668.03	321.743	341.693
ANXA2	338.865	44.2901	22.9862
ANXA2P2	4.0513	0	0
ANXA4	288.129	292.83	496.4
ANXA5	610.036	1.75521	59.6712
ANXA6	2924.97	740.711	302.185
ANXA7	253.741	119.751	224.073
AOX1	220.035	0	0
AP1AR	719.728	146.499	617.843
AP1B1	2511.69	905.843	2023.56
AP1G1	1741.39	864.222	2544.78
AP1M1	853.186	154.94	146.252
AP1S1	441.122	149.302	126.79
AP1S2	1319.9	131.644	483.459
AP2A1	2312.8	463.988	940.801
AP2A2	969.243	522.381	664.546
AP2B1andRPL17P42	1850.12	2065.14	536.602
AP2M1	3621.69	1025.18	92.8086
AP2S1	1467.87	10.1511	95.1896
AP3B1	529.938	271.195	283.792
AP3B2	3009.41	859.278	1161.45
AP3D1andMOBKL2A	3102.31	945.722	358.125
AP3M1	446.194	184.654	85.0115
AP3M2	708.482	660.521	764.317
AP3S1	203.862	132.153	213.522
AP4B1	474.851	452.742	186.097
AP4E1	718.96	184.925	173.47
AP4M1	597.444	41.6265	78.8693
AP4S1	22.0081	179.87	10.6685
APAF1	932.563	1479.97	1063.33
APBA1	796.542	79.6189	156.197
APBA2	346.172	385.311	448.319
APBA3	140.557	107.248	123.354
APBB1	1558.99	202.278	872.795
APBB2	512.68	583.499	268.934
APBB3andSRA1	231.607	454.945	125.945
APC2	1103.34	1376.52	2433
APCandSRP19andZRSR1	1876.4	1523.27	1730.48
APEH	729.364	1319.82	658.068
APEX1	50.9635	15.3944	19.1625
APEX2	194.908	59.068	485.64
APH1A	1329.33	49.0741	403.814
APH1B	663.076	162.326	0
API5	983.241	690.119	463.947
APIP	744.67	91.1169	531.277
APITD1andCORT	47.7596	97.4051	65.414
APLFandPROKR1	565.804	461.313	150.285
APLP1	1972.63	767.133	327.447
APLP2andST14	616.507	2258	1617.08
APOA1BP	251.827	13.3446	10.4089
APOBEC3CandAPOBEC3D	70.3193	0	0
APOBEC3F	0	0	2.09418
APOC1	333.393	0	0
APOE	68.902	0	44.5085
APOL2	47.3909	47.1946	150.408
APOLD1andDDX47	1330.01	824.895	427.908
APOO	956.472	168.882	0
APOOL	40.2614	469.702	33.3934
APP	1531.14	1156.33	1068.69
APPBP2	3261.12	1703.87	570.184
APPL1	1249.24	1723.25	649.009
APPL2	313.992	1079.27	1117.97
APRT	97.6975	3.81448	5.74805
APTX	635.289	759.85	177.179
AQP7P1	0	0.419683	62.2
AQR	2918.64	1524.2	2338.64
ARAF	735.788	172.131	167.982
ARAP2	20728.1	23391.6	0
ARAP3	4084.97	1067.6	1600.4
ARC	210.017	86.5853	103.173
ARCN1	316.825	645.809	408.782
ARF1	986.393	1237.64	649.762
ARF3	167.442	190.402	328.372
ARF4	186.018	305.229	117.61
ARF5	2098.83	307.905	354.802
ARF6	327.382	110.643	93.7286
ARFGAP1	615.617	1245	319.93
ARFGEF1	2410.09	1788.69	1538.94
ARFGEF2	2197.72	930.94	586.101
ARFIP1andFHDC1	247.844	447.624	194.771
ARFIP2	2442.99	466.619	374.485
ARFRP1	370.317	319.723	2426.33
ARG2	92.1177	13.4633	13.3263
ARGLU1	899.286	3401.4	373.468
ARHGAP1	1883.2	565.154	819.59
ARHGAP10	906.411	400.814	548.396
ARHGAP11A	509.624	885.579	209.586
ARHGAP11B	259.183	186.951	305.123
ARHGAP12	810.143	2901.1	396.944
ARHGAP17	782.037	1918.59	1425.08
ARHGAP21	951.748	898.643	769.74
ARHGAP22	595	248.204	649.918
ARHGAP23	759.217	541.264	726.615
ARHGAP26	1350.37	1104.35	880.178
ARHGAP27	0	0	114.815
ARHGAP28	726.976	1.17868	5.7037
ARHGAP29	706.924	1178.96	1393.86
ARHGAP31	1202.34	1363.56	1664.54
ARHGAP32	505.458	974.621	505.745
ARHGAP33	0	524.554	511.601
ARHGAP39	131.64	390.904	524.981
ARHGAP5	112.105	490.691	273.802
ARHGAP6	0	6.83522	0
ARHGDIA	1799.13	261.446	31.0789
ARHGEF1	912.987	558.395	428.467
ARHGEF10	713.439	494.046	865.582
ARHGEF10L	4674.11	1556	15461.1
ARHGEF11	404.376	1293.55	4506.63
ARHGEF12	1199.26	1730.17	1620.61
ARHGEF16	81.898	0	251.921
ARHGEF17	1818.63	830.612	827.818
ARHGEF18	2237.51	330.024	173.771
ARHGEF19	1101.66	363.592	1221.44
ARHGEF2	643.054	491.983	2735.06
ARHGEF3	95.4555	459.735	347.822
ARHGEF37	724.919	300.356	223.857
ARHGEF4	342.061	213.198	523.444
ARHGEF6	283.427	0	0
ARHGEF7	2249.92	1677.76	3239.14
ARHGEF9	1540.65	286.307	226.097
ARID1A	1492.95	900.615	1771.47
ARID1B	943.759	2182.23	1626.1
ARID2	883.041	1185.01	599.806
ARID3A	196.546	67.8309	444.106
ARID3B	36.6905	33.3275	130.414
ARID4A	1740.5	323.482	615.401
ARID4BandRBM34	4141.6	1386.68	1486.3
ARID5A	3.26967	0	111.973
ARID5B	282.021	904.841	109.611
ARIH1	1668.2	2142.69	1404.46
ARIH2	2040.87	1046.62	2404.11
ARIH2P1	542.947	1645.19	195.12
ARL1	85.696	121.874	323.023
ARL10andHIGD2A	613.366	593.419	222.536
ARL13B	157.727	537.473	204.01
ARL15	6.53012	208.857	0
ARL16	589.261	357.378	752.488
ARL17AandARL17B	0	13.3735	2.32823
ARL2andSNX15	3338.08	26.1951	1178.13
ARL2BP	1627.46	489.136	77.1412
ARL3	387.247	246.259	30.6202
ARL4A	12.1514	83.421	14.2735
ARL4C	32.1394	12.2737	33.4676
ARL4D	13.1904	6.75213	15.4173
ARL5A	553.765	1269.12	374.011
ARL5B	140.213	150.935	435.911
ARL6	1076.8	1164.57	616.358
ARL6IP1andRPS15A	1808.28	489.837	424.788
ARL6IP5	518.114	678.432	8.45001
ARL6IP6	213.663	3815.57	101.385
ARL8A	1158.91	132.96	786.516
ARL8B	241.944	655.72	486.997
ARMC1	1167.11	269.632	146.175
ARMC10	270.302	438.812	136.954
ARMC2	610.395	194.34	459.333
ARMC5	45.0629	0	11.6398
ARMC6	2444.88	63.7062	543.496
ARMC7	37.8928	0	20.4594
ARMC8	350.66	1175.24	1311.21
ARMC9	1561.22	853.026	1484.74
ARMCX1	881.142	352.012	205.256
ARMCX2	1207.62	105.405	637.676
ARMCX3	91.5268	40.1249	104.424
ARMCX5_	2148.05	2811.25	1660.47
ARMCX6	98.4552	50.306	812.565
ARNT	1573.59	619.909	1722.99
ARNT2	1060.65	216.794	1834.55
ARNTL	653.492	680.783	1097.55
ARNTL2	32.5896	238.795	11.3099
ARPC1AandARPC1B	906.336	202.931	241.826
ARPC2	1182.8	1864.1	1154.25
ARPC3andANAPC7	739.198	204.988	1203.64
ARPC4andTTLL3	363.758	372.062	1302.39
ARPC5	945.648	59.0255	83.6826
ARPC5L	356.551	212.977	132.254
ARPP19	151.683	945.582	568.663
ARRB1	457.603	56.2477	383.339
ARRB2	1619.81	103.107	315.42
ARRDC1	19.3734	18.4802	63.5481
ARRDC2	62.7129	4.18776	126.933
ARRDC3	962.335	1777.03	535.125
ARRDC4	675.398	130.675	233.129
ARSA	151.299	97.7528	122.363
ARSB	143.694	30.9113	45.7792
ARSD	886.23	0.59194	7.488
ARSGandPRKAR1A	268.15	1394.07	528.009
ARSI	15966	0	14827.2
ARSJ	88.1656	495.518	340.158
ARSK	161.503	67.3059	8.12883
ARV1	321.517	69.4988	201.574
ARVCF	1241.73	617.065	1337.73
ASAH1	490.871	473.865	231.897
ASAH2B	62.9519	316.431	22.3017
ASAM	992.534	214.781	294.913
ASAP1	3527.9	875.714	1253.94
ASAP1IT1	0	12.8731	823.844
ASAP2	1924.15	668.572	2730.63
ASAP3	1074	497.692	1850.9
ASB1	406.212	1322.08	739.306
ASB13	234.976	874.656	433.549
ASB6	459.735	74.9701	571.043
ASB7	396.949	311.768	80.0978
ASB8	204.27	30.9356	62.9033
ASCC1	1337.8	378.055	133.179
ASCC2	2036.83	1892.11	2192.36
ASCC3	1897.35	2202.59	1592.99
ASCL1	21.1879	34.5641	133.838
ASF1A	170.121	28.716	40.5726
ASF1B	116.875	0	6.89357
ASGR1	11.7051	0	6.79422
ASH1L	3261.41	1996.59	1998.92
ASH2L	1640.36	1433.51	1328.58
ASLandCRCP	753.684	432.777	791.535
ASLL	0	150.547	116.244
ASMTL.1	1001.9	1076.19	240.926
ASMTLAS.1	0	198.446	339.697
ASNA1	253.099	0	15.1435
ASNSD1	280.527	144.364	182.464
ASNSP1	2.04255	16.989	13.8663
ASPDH	278.988	9.22327	36.465
ASPH	154.398	2902.1	891.67
ASPHD1	144.107	277.309	599.515
ASPHD2	345.524	0	0
ASPM	1695.58	1515.54	1876.18
ASPRV1	1148.44	504.996	1144.82
ASPSCR1	976.324	3276.79	2798.07
ASRGL1	539.449	433.114	199.851
ASTE1	171.411	27.7214	0
ASTN1	482.276	27.853	114.464
ASTN2	1339.16	626.518	1221.1
ASXL1	4173.9	343.541	182.111
ASXL2	1655.76	1268.55	1158.25
ASXL3	133.858	586.427	520.889
ATAD1	991.157	1629.49	789.654
ATAD2	3896.13	5473.85	4952.96
ATAD2B	1122.72	3871.55	1051.06
ATAD3A	451.409	483.578	257.56
ATAD3B	214.906	402.008	9579.16
ATAD5	224.417	1148.49	1784.3
ATCAY	7790.21	1098.56	658.785
ATE1	989.462	250.56	854.797
ATF1	532.23	84.827	245.584
ATF2andCHN1	2480.7	2952.6	1124.58
ATF3	173.746	827.056	232.032
ATF4	57.9992	3.67357	6.37202
ATF4C	0	1.19687	13.9174
ATF5	30.2455	8.53611	10.2084
ATF6	1322.16	727.119	1026.86
ATF6BandTNXB	212.791	299.325	262.414
ATF7andNPFF	1107.65	594.037	785.505
ATF7IP	1028.49	1614.05	427.537
ATF7IP2	100.025	84.7405	96.1794
ATG10	71.0818	73.501	220.64
ATG12	709.615	142.761	384.897
ATG13	2002.8	320.842	406.695
ATG14	674.36	319.585	517.91
ATG16L1andSCARNA6	1800.52	542.179	553.924
ATG16L2	0	1061.3	1342.81
ATG2A	267.334	168.536	1156.1
ATG2B	1542.2	2541.41	2322.39
ATG3andOR7E100P	455.187	1454.8	932.051
ATG4A	120.097	0	45.4964
ATG4B	283.538	1242.26	7055.8
ATG4C	99.968	277.852	160.468
ATG4D	758.08	654.294	151.194
ATG5	424.252	356.767	244.122
ATG7	2037.29	717.648	1445.17
ATG9AandABCB6	2327.2	989.397	560.349
ATG9B	47.8575	20.7614	5.79117
ATHL1	12.7653	104.456	242.46
ATIC	660.007	2314.53	548.913
ATL1	253.804	516.146	295.778
ATL2	525.245	950.24	710.519
ATL3	652.679	165.442	420.465
ATM	2865.89	2253.45	3304.22
ATMIN	374.213	81.1933	28.966
ATN1	116.514	577.705	273.583
ATOH8	4.91619	12.7898	0
ATOX1	38.9129	3.16066	13.0193
ATP10D	1485.3	381.269	787.15
ATP11A	743.31	2315.34	1180.63
ATP11B	2489.54	3762.29	2173.89
ATP11C	2152.05	1643.12	899.394
ATP13A1	878.43	835.038	1278.25
ATP13A2	1282.63	0	581.593
ATP13A3	2087.26	4586.47	3063.49
ATP13A4	0	0	84.8521
ATP1A1	734.29	437.66	851.886
ATP1A1OS	310.653	115.546	300.67
ATP1A3	738.165	2149.31	1618.13
ATP1B1	118.031	660.556	788.365
ATP1B2	8.28128	0	58.3471
ATP1B3	270.871	1175.17	612.904
ATP2A1	0	0	135.808
ATP2A2	523.236	453.838	278.953
ATP2A3	86.1855	0	169.331
ATP2B1	995.098	714.644	634.136
ATP2B2	641.356	240.487	143.992
ATP2B3	1147.81	1138.11	632.58
ATP2B4	1277.06	853.086	1255.02
ATP2C1	2257.63	4898.8	28663.1
ATP5A1	1474.14	148.354	232.638
ATP5A1P2	1050.79	0	0
ATP5A1P3	3189.05	3.56493	3.05914
ATP5BandSNORD59AandSNORD59B	614.581	1432.79	100.336
ATP5C1	578.742	202.207	136.038
ATP5C1P1	22.2371	0	0
ATP5D	273.573	451.313	4.84899
ATP5EP2	11.2528	0	0
ATP5F1	446.818	421.943	637.767
ATP5G1	97.4069	46.3098	126.932
ATP5G2andRPL31P51	627.95	15.6086	59.0258
ATP5G3	192.171	835.335	4.88222
ATP5H	582.169	17.4464	4.28535
ATP5I	3276.47	6.0392	9.25797
ATP5J	578.211	87.192	20.8399
ATP5J2andPTCD1	741.322	209.018	943.909
ATP5LP2	3.43168	0	0
ATP5OandCRYZL1andDONSON	2982.18	967.908	1162.08
ATP5S	539.767	309.428	176.017
ATP5SL	504.641	27.8431	28.7368
ATP6AP1	140.803	47.0388	36.5407
ATP6AP1L	74.1099	45.3852	129.741
ATP6AP2	2448.06	186.223	0
ATP6V0A1	584.87	1849.25	1383.56
ATP6V0A2	810.445	868.836	1938.22
ATP6V0B	529.154	382.716	155.44
ATP6V0D1	3625.87	435.712	601.085
ATP6V0E1andSNORA74B	190.635	44.6977	96.6541
ATP6V0E2	274.526	161.146	44.6535
ATP6V1A	3067.39	397.031	1406.32
ATP6V1B1	0	123.508	289.638
ATP6V1B2	2161.22	1319.14	714.804
ATP6V1C1	1265.46	575.263	1671.71
ATP6V1D	864.807	285.512	110.231
ATP6V1E1	2572.53	48.8663	27.4368
ATP6V1E1P1	359.056	0	100.238
ATP6V1E2	64.7895	154.025	437.772
ATP6V1G1	111.313	10.3964	68.734
ATP6V1G2andBAT1andSNORD84	4568.18	514.997	1567.92
ATP6V1H	1147.86	225.045	1167.44
ATP7A	1954.67	1020.02	189.54
ATP7B	1679.18	1354.39	1319.34
ATP8A1	2751.17	3477.64	672.227
ATP8A2	0	0	31.7075
ATP8B2	906.013	198.397	412.093
ATP8B3	756.817	269.331	666.72
ATP8B5P	177.312	0	0
ATP9A	3101.71	1059.55	1557.15
ATP9B	1081.69	1686.43	1885.34
ATPAF2	1173.47	688.975	596.203
ATPBD4	148.3	1354.06	30.8791
ATPIF1	243.017	186.54	78.9311
ATR	506.118	1144.47	1639.27
ATRIPandTREX1	623.79	560.287	394.226
ATRN	2177.71	568.906	1109.19
ATRNL1	843.155	2451.07	2637.26
ATRX	1554.74	3450.42	5992.73
ATXN1	175.746	602.034	111.692
ATXN10	2196.66	287.788	814.878
ATXN1LandKIAA0174	482.128	862.892	465.463
ATXN2	1469.44	1414.6	831.224
ATXN2L	1462.02	9016.32	1089.51
ATXN3	1568.59	1102.66	1111.94
ATXN7	249.903	1973.83	1362.08
ATXN7L1	209.219	305.537	657.279
ATXN7L2	17.7325	243.826	301.71
ATXN7L3	2407	959.802	750.377
ATXN7L3B	81.4315	325.401	70.9405
AUH	85.2607	274.449	796.158
AUP1	1416.3	223.537	541.651
AURKA	261.245	11.4268	267.965
AURKB	2035.28	64.6819	166.545
AURKC	0	0	35.8202
AUTS2	522.59	1178.9	1006.15
AVEN	241.064	23.7548	51.5963
AVIL	0	8.35562	11.1042
AVL9	1248.28	1300.31	1939.2
AVPI1	40746	0	23.5133
AXIN1	365.022	123.082	568.172
AZI1	1434.34	964.975	1606.64
AZI2	2083.8	327.355	857.878
AZIN1	666.618	756.638	233.236
AZU1	0	0	16.4144
B2M	204.702	286.756	484.445
B3GALNT1	235.914	28.1901	0
B3GALNT2	2283.94	570.849	517.792
B3GALT1	204.053	123.295	85.6616
B3GALT5	2.27026	108.11	52.0559
B3GALT6	83.4135	78.6274	741.853
B3GALTL	169.114	160.198	338.172
B3GAT1	1135.46	322.64	951.754
B3GAT3	418.205	64.8641	346.736
B3GAT3P1	824.919	255.551	656.39
B3GNT1	641.819	0	257.165
B3GNT2	501.43	404.64	261.085
B3GNT4	0	3.67815	11.3284
B3GNT5	181.534	0	0
B3GNT7	30.8184	0	0
B3GNT9	57.0839	3.43942	3.16093
B3GNTL1	282.407	198.222	73.1937
B4GALNT1	169.905	267.825	109.337
B4GALNT4	1872.87	228.179	153.427
B4GALT1	1092.72	311.376	0
B4GALT2	711.077	1627.57	159.92
B4GALT3	1050.14	458.482	147.082
B4GALT4	198.318	159.599	1176.37
B4GALT5	2552.41	157.227	206.495
B4GALT6	0	253.995	0
B4GALT7	409.046	4.08565	24.5692
B9D1	0	9.30391	7.05212
bA395L14.12	54.5243	0	1.89721
BAALC	449.21	0	0
baber	0	0	3.79547
babla	0	3.35369	0
bablaby	0	200.127	135.772
bablaw	313.088	319.311	245.42
bablo	0	368.791	1881.16
baboy	0	6.83116	18.2623
BACE1	1531.31	271.352	350.822
BACH2	756.345	558.716	539.008
bachaw	38.7968	0	0
bacheyby	0	6.94355	0
BAD	871.208	11.0392	124.072
BAG1	150.733	204.684	524.517
BAG2	61.4216	6.6718	5.62546
BAG3	42.9335	12.3774	25.3764
BAG4	462.198	382.413	81.6793
BAG5	68.6821	71.0945	164.592
bagabo	0	2.17248	0
BAHCC1	1729.52	609.935	2590.91
BAHD1	208.968	309.231	373.128
BAI1	446.089	65.5552	7787.72
BAI2	2789.64	661.372	715.767
BAI3	533.376	993.884	1295.94
BAIAP2	142.345	101.946	624.71
BAIAP2L1	228.824	548.043	704.873
BAIAP2L2	0	0	134.624
BAIAP3	0	0	165.387
bajey	0	12.9154	0
BAK1	0	46.3925	116.537
bakabu	0	36.1611	80.4813
bakaw	0	33.9634	80.835
balorby	90.2591	8.88802	0
BAMBI	71.539	93.4188	10.2219
bamerby	0	2.78241	3.2383
banarbo	0	40.8672	223.577
baner	259.637	45.8537	55.2801
BANF1	6.89097	0	0
BANP	1323.79	210.153	459.723
BAP1	2305.67	135.266	1480.58
bapluby	0	188.942	132.763
bapu	226.063	6.58782	10.9875
barabo	0	1033.74	58.6775
barcher	0	19.4083	88.9274
BARD1	1490.51	482.595	280.162
bardarbu	0	156.455	4.98231
barerbo	11.9992	2.5088	0
bargla	0	36.1211	34.7978
bargloy	0	68.3201	533.465
barglu	0	13.6342	0
BARHL2	0	0	34646.1
barjubu	0	4.22431	0
barka	0	1.39966	3.41255
barklarby	0	176.988	79.7403
barklu	0	35.6346	0
barkoy	0	1.57435	0
barleebo	0	187.058	0
barler	0	6.2013	4.98201
barmawby	0	0	5.56475
barmee	0	219.018	550.791
barmoybo	0	13.1587	13.3746
barpla	0	25.6821	419.314
barplaby	0	84.7378	29.8096
barplubu	0	8.42215	132.951
barrabu	0	166.075	43.4049
barsey	0	2.08379	27.3321
barsteyby	0	19.8611	0
barswerby	0	17.088	20.9813
barsybu	0	28.5877	15.0948
bartar	0	8.69302	0
barter	136.083	4.75775	148.018
bartoyby	0	182.336	28.3357
barvaw	0	4.58676	126.762
barzu	0	2.26868	0
basarbu	0	785.855	1.85186
basaw	0	14.8393	0
baser	0	19.003	17.0531
basha	0	2.4302	37.7781
bashoy	0	94.7482	5.35381
BASP1	204.596	4.57772	55.7108
baspawby	0	2.58687	34.2476
baspee	0	0	8.24234
bastee	0	19.0664	116.635
basteyby	0	25.2989	932.825
baswu	0	4.7188	40.0622
basyby	0	148.381	133.995
BAT2	1161.94	1150.31	1249.46
BAT2L1andSNORD62AandSNORD62B	2348.53	782.09	1539.39
BAT2L2	1309.17	3583.18	2944.38
BAT3	1937.77	1265.84	393.499
BAT4	432.457	29.3619	19.4417
batarbu	0	91.3081	1988.54
BATF3	58.4303	17.6487	3.28614
bator	27.6816	0	16.0646
batuby	0	16.0335	5.0568
bawchoybu	0	0	10.1143
bawdor	0	12.9329	16.0858
bawdubo	0	16.0754	0
bawfeybo	0	25.0935	6.09811
bawfleeby	0	23.1463	0
bawfley	101.445	9.24408	33.2444
bawga	10.9258	581.586	742.579
bawgabo	0	5.64026	0
bawgabu	0	4.96377	0
bawgeeby	0	235.829	524.056
bawglabu	0	122.871	54.4892
bawglee	0	53.7416	76.3992
bawgler	0	15.5972	101.442
bawgloy	0	19.3649	0
bawglu	0	1.6255	0
bawgly	0	18.1068	3.59092
bawjeeby	0	90.3615	1716.14
bawjobo	0	93.6687	3.04948
bawmoby	0	3.53991	3.73442
bawnaw	0	80.5134	60.7467
bawney	86.7744	18.8639	0
bawnoy	0	3628.19	0
bawplerbu	0	51.7296	493.555
bawpoy	0	166.273	132.002
bawraw	21.2969	20.1449	14.8389
bawroy	0	0	203.598
bawshee	0	4.71579	0
bawsher	0	6.17617	9.88526
bawskee	118.287	0	0
bawsku	0	261.934	16.0072
bawspeybu	0	3.62376	0
bawswarby	0	12.1486	5.49339
bawswer	0	100.38	28.467
bawswerby	0	0	1.5421
bawswoby	2.97712	0	0
bawtar	0	0	13.7377
bawtee	0	0	3.80355
bawtobo	0	5.60208	13.4575
bawver	0	22.9282	16.1055
BAX	111.827	32.6703	59.9536
BAZ1A	509.142	802.956	494.641
BAZ1B	598.688	1138.43	1375.37
BAZ2A	2332.63	1704.88	4583.98
BAZ2B	321.648	3015.92	1855.7
bazaw	0	1341.04	1481.51
bazerby	0	5.25355	0
BBC3	105.304	138.952	82.2331
BBS10	77.5458	0	0
BBS12	36.023	0	20.2725
BBS2	846.632	478.024	597.347
BBS4	1277.54	1015.95	816.263
BBS5andKBTBD10	46.6032	69.5918	58.263
BBS7	837.616	909.428	1515.55
BBS9	1378.67	1813.4	1469.71
BBX	1215.67	1184.21	1053.29
BCAP29	320.183	216.366	259.574
BCAP31	570.395	248.453	67.2448
BCAR1	36.4957	283.673	653.788
BCAR3	96.7598	253.958	252.633
BCAS3	837.622	602.403	793.984
BCAS4	335.854	2.84078	245.512
BCAT1	1003.86	1496.66	305.728
BCAT2	328.972	207.018	95.5746
BCCIP	880.417	110.704	66.1028
BCDIN3D	57.8789	24.9995	155.78
BCKDHB	1248.79	1138.33	1152.41
BCKDK	1772.21	1106.14	24.2723
BCL10	399.388	14.2773	16.3925
BCL11A	27.5997	72.6368	103.337
BCL2	364.883	263.293	172.149
BCL2L1	237.227	293.726	15.038
BCL2L11	444.132	1808.25	401.975
BCL2L12	220.57	0	0
BCL2L13	374.243	99.9434	188.636
BCL2L2andPABPN1	775.088	354.782	2763.74
BCL6B	15.6409	0	0
BCL7A	109.81	349.709	223.574
BCL7B	107.266	147.356	30.2205
BCL7C	84.9134	14.3513	95.4006
BCL9	1311.82	119.791	571.881
BCL9L	260.337	108.938	66.7118
BCLAF1	1050.14	854.5	2583.43
BCOR	1169.05	276.037	287.754
BCORL1	803.382	166.377	422.284
BCR	4302.4	803.325	1045.67
BCS1L	127.839	137.284	339.629
BDH1	97.3724	78.4882	151.05
BDH2andNHEDC2	230.217	609.833	880.698
BDH2P1	5.51165	0	10.3326
BDKRB2andBDKRB1	6.59196	0	0
BDNF	148.051	85.8057	114.657
BDNFOS	0	121.005	37.8555
BDP1	1475.49	1864.2	2343.92
BECN1	757.029	727.646	469.253
beebley	0	386.004	58.0951
beebloy	0	0	1.4755
beebobu	0	32.0524	0
beecharbu	0	31.3157	0
beeflawby	0	190.017	18.8109
beegar	0	3.76686	42.3151
beeglee	0	0	8.45868
beegler	0	0	1.63485
beeku	0	25.4772	13.5605
beelu	0	320.212	624.384
beemar	133.617	45.3383	30.1603
beemerbu	0	153.106	388.149
beepeyby	0	20.1939	6.16624
beerawbo	0	65.0134	5.92598
beero	0	32.7462	34.0147
beery	0	0	304.757
beesa	0	3.46739	78.2862
beesawbo	0	0	2.29745
beesha	0	17.9551	4.81883
beeskar	0	22.1145	13.9389
beeslerbu	0	492.469	1240.4
beesney	0	18.1768	5.98258
beesnobu	0	7.00314	155.955
beesty	127.821	130.041	92.7226
beetaby	0	112.661	0
beevar	0	39.1817	6.55694
beevy	0	16.6209	237.178
beewabu	0	17.3191	59.4945
beewawby	18.7233	0	0
beeworby	0	16.6789	0
beewy	0	0	205.006
BEGAIN	315.382	1162.33	1282.67
BEND3	614.412	227.64	169.927
BEND4	877.663	691.134	1931.83
BEND5	297.034	117.247	53.9101
BEND6	190.294	21.4076	36.0753
BEND7	76.2061	505.672	429.774
berblarbu	0	50.1537	14.1201
berbley	0	232.009	93.2427
berdawbo	0	13.4902	10.8874
bergorbu	0	175.7	0
bergu	0	4.74126	19.2633
berjawby	0	3.16243	0
berjybo	0	10.3755	124.959
berkee	27.1489	1.39914	4.76767
berko	0	1640.59	1335.45
berkoby	0	39.1699	38.9103
berkorbu	0	1.97535	0
berky	0	526.673	167.43
berly	0	23.1126	0
berperby	0	7.27133	0
berplar	0	28.4074	7.15484
berplu	0	334.961	410.357
berro	0	189.249	85.4407
berroy	0	9.78954	0
berseyby	0	6.55605	6.88736
bersmerbu	8.01114	0	6.51299
bersnor	0	0	27.2358
bersporby	0	79.6954	0
berstar	0	29.4597	16.6795
bersu	0	234.512	0
berswaw	0	4.90503	5.3173
bertybu	0	11.7255	16.94
berver	0	17.7868	5.94523
berwarbo	0	544.004	111.487
berwer	0	22.7753	12.8911
berwo	0	3.61867	9.02486
berwy	0	0	65.5524
BEST1	127.79	66.1984	22.6574
BET1	464.02	312.643	457.911
BET1L	79.3643	374.376	286.229
BEX1	53.5973	170.054	215.354
BEX2	558.733	10.7785	526.334
BEX4	114.838	29.8537	51.2853
beybee	0	0	18.0344
beybey	0	0	12.1675
beychobu	0	2.10994	3.18465
beydabu	0	520.362	43.9172
beydeeby	0	30.3649	0
beyfey	0	63.4015	55.7482
beyfler	0	2.7041	8.04241
beyflo	0	3.3249	4.15466
beyga	0	0	113.841
beykar	0	23.7133	500.849
beykleebu	0	3.38599	0
beyku	27.0015	28.5867	6.43484
beyluby	0	1.98637	0
beyly	0	6.07304	15.836
beynawby	0	6.5853	0
beyplar	2.69561	4.25525	5.54687
beypoy	0	23.1611	0
beysmoby	0	1.85685	0
beystar	0	0	12.2926
beywerby	0	5.66122	8.41115
beywor	0	61.7132	0
beyza	0	21.698	0
BFAR	222.381	310.524	403.256
BICC1	443.951	652.234	173.381
BICD1	524.483	481.748	791.303
BICD2	451.643	218.684	213.404
BID	748.125	62.1602	109.227
BIN1	4035.92	881.396	421.856
BIN3	1946.25	128.621	497.17
BIRC3andBIRC2	285.499	978.839	258.005
BIRC6	8653.91	2621.09	6430.27
BIVMandERCC5	967.968	1197.16	1294.01
blababu	0	6.48577	0
blaber	57.6681	0	3.3921
blabler	0	0	15.2589
blabobu	0	12.1473	13.6293
blabor	138.8	0	77.3703
blachey	0	88.4383	121.275
blada	0	34.2	24.9325
bladybu	0	5.80403	0
blafor	0	2.65609	5.19413
blafu	0	3.4171	0
blaglybu	0	8.62003	0
blakawbu	0	18.2875	9.75372
blaklor	0	12.3574	8.45788
blakly	4.48941	0	5.00482
blakoybu	140.436	16.6984	4.23465
blalaw	0	0	4.78896
blaley	0	80.1795	0
blalu	0	91.9606	0
blaployby	0	50.4829	38.4331
blarabu	0	4.6557	21.5769
blarar	0	9.12393	4.33861
blarawbo	0	127.126	0
blarbey	0	19.6582	0
blarblee	7.74527	0	0
blarbleeby	0	15.9847	2.81646
blarcheybu	0	0	5.59815
blarchyby	0	0	63.3226
blardawbu	0	30.2415	3.27475
blardey	0	9.30738	14.3205
blardobu	0	31.7123	61.552
blardorbu	0	156.512	85.6246
blarflar	0	353.401	0
blarfloby	0	5.28185	0
blarfluby	0	69.7347	39.735
blarglerbu	0	12.8573	68.8751
blarjarbu	0	24.3103	181.122
blarjerbo	0	8.85263	11.2074
blarkaw	67.7004	164.928	169.127
blarklee	0	6.30087	142.463
blarko	0	20.1651	28.4651
blarla	0	26.3336	0
blarlo	0	84.0634	6.3992
blarmorby	0	83.5818	6.70232
blarmoy	0	170.388	0
blarnar	0	29.3295	39.2818
blarno	0	329.236	0
blarnor	0	1.77688	0
blarnubu	0	84.0192	39.9065
blarpawbu	0	106.87	137.04
blarplo	0	5.75882	16.2623
blarplorbu	0	74.7901	0
blarpoy	0	63.839	131.286
blarrabu	0	70.7412	14.8349
blarshoy	0	4.91913	17.4103
blarsnaw	0	16.3869	16.4705
blarsnu	34.4372	0	0
blarspabu	0	100.404	317.815
blarveebu	0	262.858	190.445
blarvuby	0	8.19418	6.68244
blarwabo	0	2.47501	8.70568
blarzaw	0	0	6.73219
blarzu	0	4.93496	4.34098
blarzubo	0	0	10.5852
blashee	0	1.98266	11.2734
blaslar	0	0	20.0844
blaslyby	0	0	82.1481
blasoybo	0	13.2767	3.37847
blastuby	34.016	22.5128	4.30665
blaswoby	0	0	68.5342
blaswoy	134.672	83.3321	135.839
blatobu	0	0	6.19108
blaveebo	0	13.8723	22.0434
blawbly	0	9.65384	27.2304
blawbo	0	35.8692	0
blawcha	0	11.5477	0
blawfeybo	0	0	1.70781
blawfloy	66.7296	37.1394	11.6361
blawjy	0	24.9663	0
blawklar	0	5.59817	37.622
blawklor	0	3.4428	0
blawlaw	0	46.3197	43.6168
blawlorbo	0	39.9408	16.961
blawlorbu	0	109.445	196.989
blawmeyby	99.4945	17.7233	35.7507
blawmu	0	3.7479	2.28765
blawnabo	0	14.591	29.9508
blawpey	0	8.80445	0
blawplaby	0	0	54.5292
blawraw	0	5.48219	0
blawser	0	0	16.4962
blawsmer	0	4.79712	0
blawspobu	0	0	8.63752
blawstobu	0	0	60.2184
blawsubu	0	34.1801	17.0913
blawswa	0	24.8154	2.7147
blawsweyby	0	84.4599	114.496
blawswoybu	0	50.6845	15.1385
blawtoyby	0	10.55	43.1031
blawtuby	0	128.919	638.594
blawva	301.777	14.2377	168.902
blazubo	0	3.89629	0
BLCAP	111.605	46.8503	524.207
bleeblerby	0	3.72815	0
bleebloyby	0	27.6044	0
bleebu	55.5373	0	0
bleechyby	0	0	3.04004
bleefabo	0	4.54689	19.5573
bleefer	0	212.913	102.116
bleefley	0	0	9.15046
bleegybu	0	2.78008	9.31141
bleejorbo	0	6.79264	126.239
bleekarbu	0	45.7393	0
bleekla	0	11.9246	17.5485
bleekloy	0	6.41574	25.0474
bleemy	0	105.548	39.7611
bleenerbo	0	1.82994	6.72046
bleenorbu	0	104.134	0
bleepla	0	1.03468	0
bleerar	0	137.207	0
bleerybo	10.3734	5.43943	9.30068
bleesawby	0	49.4643	0
bleesey	0	0	97.9943
bleeskeebu	0	5.83048	23.1611
bleeslaw	0	16.2052	5.77171
bleesor	0	0	90.2486
bleestaby	0	365.057	0
bleesteebu	0	307.859	0
bleeswerby	0	6.04178	0
bleesweyby	0	2.79978	9.8519
bleeta	0	0	11.1907
bleezor	0	1.40417	0
blerchuby	0	4.10145	95.9318
blerchy	0	81.7699	49.93
blerdor	0	0	7.90032
blerfarbo	0	6.56215	31.0192
blerfarby	0	2.33859	11.3433
blerfla	0	0	5.25464
blerflorbu	0	6.72762	38.9981
blerglorby	0	45.9857	39.202
blergly	0	74.7374	466.695
blergor	0	164.182	0
blerjawby	0	135.853	0
blerkarby	0	1.68935	0
blerkerby	0	55.3816	0
blerky	0	18.6393	0
blerlorbo	29.2949	4.89238	41.8436
blermuby	0	0	17.1641
blerplaby	4.80176	64.0435	54.5615
blerplaw	46.4201	31.2356	0
blerplo	34.8118	0	0
blerplobu	0	2.80716	0
blerplyby	0	29.6839	0
blerpo	0	64.6402	9.75661
blerporbo	0	7.16083	22.7402
blerpybo	0	0	15.0694
blerruby	0	13.9829	0
blersar	3.24343	0	0
blersaw	11.6263	95.0891	4.30086
blershy	0	28.6431	22.7757
blersmaw	0	2.87336	0
blersnawby	0	63.0526	24.4213
blerspoyby	0	9.80335	8.23316
blersu	0	6.77796	11.9201
blersyby	0	0	18.9475
blerteybo	0	0	5.22262
bleyblaw	0	4.34755	25.3535
bleybleyby	34.1984	13.7647	5.62014
bleyblu	0	5.63785	6.18264
bleyboy	18.286	0	0
bleybu	0	14.5418	0
bleyby	0	6.51383	40.0083
bleychaw	0	103.366	351.164
bleydo	0	2.83964	3.94798
bleyfobo	0	7.00674	0
bleygloy	0	17.8815	397.513
bleykleebu	671.146	59.2035	0
bleyko	0	49.3015	124.129
bleylarbo	0	57.9589	127.347
bleyler	0	1843.29	0
bleymawby	0	33.151	9.07617
bleynee	0	5.48295	3.59307
bleyneebo	38.0814	7.88002	33.1592
bleyneybu	0	4.85913	13.9816
bleyplerbu	0	587.001	0
bleyploybu	0	15.2659	0
bleyrybo	6.58728	0	0
bleyser	0	23.6473	326.894
bleyshar	0	342.113	2.60235
bleyshobu	0	1.0868	1.94525
bleyshyby	0	2.7454	0
bleyskabu	12.2237	3.82769	7.92935
bleysleeby	0	55.6019	20.5663
bleysmoby	0	10.0212	63.5203
bleyspee	0	2.56186	18.5006
bleytar	0	319.638	200.565
bleyter	0	40.6321	43.5073
bleyvey	0	29.0607	56.148
bleyvobo	0	33.6314	8.82408
bleyzubu	0	0	1.19379
BLID	225.806	1454.9	932.518
BLM	716.441	1064.27	1037.1
BLMH	695.694	745.955	557.354
blobar	0	813.106	357.116
blobleeby	0	23.107	23.8179
blobley	0	10.2874	0
blobobu	0	23.7861	21.1237
BLOC1S1andRDH5	716.36	47.1806	775.823
BLOC1S2	177.206	126.797	91.4088
BLOC1S3andMARK4	900.733	154.062	371.759
blodor	0	0	95.4801
blofoybo	85.16	0	0
blogaw	0	11.651	149.639
blogee	0	16.8807	21.3766
blogybu	0	5.71094	0
blojerbo	0	0	154.364
blojybu	0	216.16	339.427
blokaw	0	51.0213	10.3815
blokee	0	31.3646	5.24747
blokla	0	171.422	6.76809
blokluby	0	13.5424	17.5907
blolo	0	55.643	23.3405
blonawbo	0	45.3082	4.41836
bloney	0	7.00035	0
blono	0	182.907	0
blopey	0	3.35969	4.03377
bloplaw	0	0	56.7293
blorbobu	0	15.5163	23.1754
blorbu	0	297.6	259.597
blorcher	0	8.50892	13.8799
blorda	0	0	16.1405
blordar	11.4862	24.365	14.2853
blorfeebo	0	0	1.93968
blorflo	0	23.386	11.2108
blorfloyby	163.677	119.631	685.744
blorgaw	0	281.167	61.6359
blorglaw	0	0	141.449
blorgoy	0	56.9026	45.5936
blorjee	0	34.2863	109.358
blorkler	0	8.35563	189.117
blormo	0	4.57346	28.8161
blorneybu	0	66.6751	27.5549
blorper	0	75.5276	19.6382
blorrerbo	0	0	4.59927
blorruby	0	20.5037	0
blorsawby	0	5.97043	17.7066
blorseebo	0	76.1128	198.811
blorserbo	0	205.51	240.177
blorsher	0	0	16.8547
blorspabu	0	156.599	212.796
blorstaby	0	8.8127	0
blortarby	0	0	39.0779
blorterbu	0	14.1341	18.1328
blortu	0	84.0563	86.4288
blorvar	0	227.162	255.115
blorveebu	0	23.949	349.393
blorwa	0	221.91	124.514
blorwyby	7.08027	0	0
blorzer	0	0	106.058
blorzerbu	0	34.8967	154.871
blorzeyby	0	31.8176	0
blosho	0	126.045	0
bloslawby	0	12.2146	8.52735
bloslyby	0	0	16.6834
blosnerbu	0	18.8548	151.153
blosobu	0	685.058	128.437
blostuby	64.829	131.545	325.905
blosweebu	2.8599	169.731	13.1713
blotubo	4.90845	0	0
blova	0	43.8529	103.51
blovaw	0	13.5922	9.66471
blovey	0	9.2666	46.2839
bloyborbu	0	36.2725	54.6371
bloybuby	0	10.9245	131.757
bloychorbu	0	70.6832	67.4922
bloychyby	0	0	17.8207
bloydeybu	0	53.5602	0
bloyfa	0	1.09658	51.0513
bloygy	164.911	150.013	113.176
bloyjar	307.268	36.3858	67.4813
bloyjor	316292	7.61697	52.0793
bloykaw	0	0	20.7897
bloyker	0	3.99241	3.79722
bloykerbu	0	9.52421	0
bloykeyby	0	43.929	74.5202
bloylybu	0	13.8379	0
bloynobu	0	1.34281	0
bloyplabu	0	13.1264	42.0561
bloyraw	0	24.454	3.01771
bloyrerbu	0	2.87922	2.05062
bloyshaw	0	11.1104	294.471
bloysheeby	64.4518	2.63665	7.46466
bloyshoy	0	81.5352	0
bloyshyby	0	43.6314	73.5968
bloysmeybu	0	277.469	14.8764
bloysmoybu	0	8.33968	0
bloysneebu	0	277.081	88.9746
bloysner	0	18.4856	84.8141
bloysu	0	63.0347	113.487
bloyteebo	0	211.033	293.812
bloyvey	2.55517	77.1646	47.2375
bloywawbo	0	0	8.0034
bloyzerby	0	16.4999	122.813
bloyzoy	0	14.4626	6.06684
blozey	0	23.7782	50.6141
blozorby	0	66.1537	0
blozu	0	47.3402	60.603
blubobu	0	168.102	83.9679
blububu	0	18.1976	12.68
bludeybo	0	11.7142	0
blufeyby	0	0	4.68308
bluflarby	0	2.68655	1.43577
bluga	15.4852	101.862	73.6511
blugarbu	0	101.339	490.241
bluglo	0	18.6515	32.8398
blugorby	0	608.733	114.019
blukaby	0	45.5362	41.8262
blukar	0	49.7302	228
blukaw	0	34.656	24.286
bluklar	0	1057.71	379.542
blukler	0	0	87.0083
bluklor	0	2.40828	362.58
blukor	0	19.8829	1.92767
blunee	0	38.8359	137.82
bluny	0	49.2485	14.1728
bluplaby	0	23.1427	90.0912
blurar	0	43.315	76.1936
blusheybu	0	0	5.89907
bluskeebu	0	292.502	658.762
blusleebu	0	20.3607	0
bluspeyby	0	373.115	135.161
bluspuby	0	5.30984	4.11435
bluswawbu	0	14.4712	0
bluswee	0	349.917	0
blutaw	0	0	313.687
bluter	0	27.8187	49.2204
bluteybo	0	57.3766	486.23
bluvabu	0	11.2114	12.5269
bluvaw	42.2985	4.51253	38.7022
bluvy	0	75.6297	33.4825
bluvyby	0	92.8043	470.966
bluweeby	0	78.3678	44.813
bluwey	0	3.95593	25.1985
bluwoy	0	0	94.572
bluzey	0	11.1523	0
BLVRA	405.317	828.344	420.034
BLVRB	1166.31	0	58.6169
blyblyby	0	328.653	0
blychaw	0	0	159.483
blycher	0	3.38169	2.76691
blydey	0	56.8412	39.6591
blydeybu	0	3.11236	0
blyfleybu	0	2.30402	0
blyflu	0	0	4.08906
blygerbu	14.3748	3.33991	0
blyglaw	0	41.1341	692.277
blyja	0	49.0799	0
blyjaw	0	0	24.9369
blykee	0	27.0082	0
blyklaw	0	70.359	139.861
blykloy	38.5942	161.403	560.438
blykoy	0	306.055	460.259
blylybu	0	7.43269	0
blymey	0	927.521	59.2909
blynabo	0	22.1968	35.1019
blynobu	0	3.62706	8.9892
blynoybu	0	21.6963	0
blyporbo	0	18.9283	3.86876
blypoybo	0	38.0612	8.36703
blyrey	522.704	0	7.25021
blyshawbu	0	28.5109	0
blysmarbu	0	0	0.810767
blysparby	0	6.51344	4.12735
blyvaw	0	63.0017	253.779
blyzar	0	1.24773	1.50337
BLZF1	52.8796	464.924	390.605
BMF	821.781	97.2985	175.226
BMP1	842.76	1050.79	1684.83
BMP2	16.4542	0	0
BMP2K	270.354	868.339	173.864
BMP8B	144.124	78.0105	12422.6
BMPR1A	480.852	361.924	825.133
BMPR1B	854.512	771.733	435.506
BMPR2	663.864	851.335	279.497
BMS1	482.152	81.726	136.806
BMS1P4andAGAP5	1.67605	77.687	194.583
BNC2	12.8984	0	0
BNIP1	1237.09	9.11425	243.771
BNIP2	2781.26	760.457	1147.16
BNIP3	107.393	21.4502	1274.35
BNIP3L	203.447	866.378	2150.94
BNIPL	0	20.438	17.0688
bobarby	0	373.415	356.592
bobawby	13.3241	304.108	47.1237
boberbu	0	42.6178	0
BOC	53.5995	0	0
bochawby	0	43.4642	52.0092
bochey	0	1.51755	0
BOD1	590.471	112.578	11433.1
BOD1L	910.246	1180.44	1275.03
bofybo	0	0	21.3904
boga	0	456.542	812.017
bogar	0	4.05781	31.3152
BOK	291.472	108.952	168.942
boklar	0	465.875	182.249
BOLA3	74.8063	0	2.93644
boly	0	39.7522	33.3306
bomoybo	0	0	15.2601
bomu	366.394	0	0
bonor	136.279	0	148.007
BOP1	123.907	72.3117	147.955
borbler	61.5541	693.6	119.707
borboby	0	28.3839	278.14
borboy	0	6.879	11.5747
borchoy	0	124.136	6.64183
bordarbu	0	1.19302	141.259
borer	0	1.23794	0
borfee	0	59.761	59.9116
borfey	0	2.97289	4.17219
borfleybu	0	0	5.67337
borfloybu	0	0	0.998886
borfor	0	2.129	0
borgawby	0	145.038	206.932
borgler	0	0	3.68282
borju	172.75	0	0
borkeybu	0	2.32747	3.80472
borkybu	0	24.4128	0
borlar	0	7.36922	47.7282
bormee	0	12.3522	67.1181
borobu	0	335.208	190.453
boror	0	10.4245	16.2081
borshoby	0	0	9.66095
borskabu	0	0	361.324
borskeeby	0	3.80269	0
borsla	0	5.08942	18.2067
borspee	0	0	317.311
borspoby	0	6.94387	165.207
borsybu	0	11.0522	9.07901
boru	0	4.62694	0
borva	0	7.66416	0
borvoy	0	1.54474	0
borvoyby	0	243.147	0
borvybu	0	5.88312	116.114
borwar	0	14.8889	392.787
borzerby	14.381	1.36742	3.71871
boshor	0	106.972	14.7331
bosly	21.1278	0	0
bosmey	0	60.0948	85.4598
bosmyby	0	6.47208	6.16585
bospeybu	0	206.179	204.689
bosterby	0	27.9011	11.2067
boswer	335.287	0	0
bowa	0	0	1.64797
bowee	0	91.2482	83.6644
boybla	0	0	7.35026
boyblabu	0	7.47999	36.6524
boyblaw	0	32.1648	132.467
boyblu	0	21.0945	10.6897
boyboyby	0	8.18249	198.726
boybyby	0	245.279	0
boydor	0	1.97717	10.6334
boydoybo	8.05326	293.731	428.803
boyfey	8.21048	7.99689	51.865
boygawby	0	12.9777	914.133
boyglo	0	57.7642	35.8771
boygo	0	4.65183	3.24785
boyjar	0	20.637	0
boykoybo	0	1.56159	0
boymeebo	0	6.24526	0
boymerby	0	185.17	224.633
boymu	19.8476	0	0
boypoy	0	4.49361	8.76091
boyro	0	0	76.1335
boysarby	0	43.5534	0
boyskeyby	27.4716	115.312	167.099
boyslawbu	0	17.638	13.21
boysmoy	0	132.687	46.1986
boyspeybu	0	0	15.6428
boystawby	0	26.5823	44.8241
boysu	0	10.9577	253.851
boyswarby	0	0	25.7651
boyswoby	0	1.51412	0
boyta	0	0	16.2169
boyteyby	0	20.1928	37.0026
boytor	0	15.7985	0
boywawbu	0	14.1195	147.502
boyweebo	128.495	327.425	124.943
boyzar	0	51.9907	0
bozar	0	412.749	13.4623
bozaw	0	0	41.608
BPGM	491.169	142.306	182.789
BPHL	1527.22	498.525	1130.19
BPNT1	1539.04	850.25	104.905
BPTF	1490.13	1540.73	2197.31
BRAF	996.129	1584.71	2153.08
BRAFPS2	10.0835	118.302	862.367
BRAP	1652.04	337.838	194.882
BRCA1P1	2016.24	961.473	1322.62
BRCA2	462.536	630.531	465.727
BRCC3	267.298	132.763	334.284
BRD1	808.652	518.415	802.528
BRD2	438.893	1181.29	1779.02
BRD3	770.558	718.549	530.017
BRD4	1954.11	854.844	1188.59
BRD7	735.614	192.212	902.01
BRD7P2	115.175	53.9699	82.0887
BRD8	1820.97	905.077	997.928
BRD9	274.78	306.504	385.082
BRE	657.278	1010.63	1033.95
BREA2	0	0	22.8785
BRF1	1407.12	422.456	318.074
BRF2	488.097	20.8858	39.926
BRI3	42.7157	50.0819	146.751
BRI3BP	234.441	44.5912	109.43
BRIP1	1919.23	903.422	518.081
BRIX1	1490.23	807.224	394.592
BRMS1	266.128	51.8297	763.035
BRMS1L	198.243	226.455	799.432
BRP44	1058.02	174.212	209.396
BRP44L	871.151	267.616	442.403
BRPF1	1287.87	375.375	162.957
BRPF3	1404.15	184.004	761.181
BRSK1	2009.96	598.211	4963.17
BRSK2	1681.62	1038.29	1407.52
BRWD1	3495.56	6035.52	2735.49
BRWD3	2559.71	2049.78	1389.07
BSDC1	492.298	1835.17	2787.17
BSG	301.377	1371.75	535.516
BSN	356.707	675.874	510.391
BTAF1	1635.31	2405.75	1889.41
BTBD1	1780.45	1094.92	636.636
BTBD10	1631.62	554.342	182.319
BTBD11	345.879	18.7218	249.095
BTBD12	469.872	476.221	140.881
BTBD19	0	2.50103	45.9162
BTBD2	193.078	576.4	545.392
BTBD3	173.239	611.055	783.879
BTBD6	15.8691	1.64132	0
BTBD7	1696.19	786.916	1680.09
BTBD8	0	360.281	1.9894
BTBD9	101.154	100.411	134.943
BTD	153.214	70.5434	6.49427
BTF3	727.703	1371.77	86.339
BTF3L4	70.6553	190.33	188.218
BTF3L4P	273.899	93.801	190.08
BTF3P7	0	0	68.8367
BTG1	1151.8	480.225	560.639
BTG2	596.179	54.1076	101.869
BTG3	81.8552	78.5463	584.158
BTN2A2andBTN3A1	1384.26	214.693	710.493
BTN2A3	22.4887	47.3316	278.705
BTN3A2	466.662	247.192	230.611
BTN3A3andBTN2A1	559.306	441.536	751.702
BTRC	364.081	757.224	703.893
BUB1	1581.16	885.234	257.813
BUB1BandPAK6	211.417	462.783	584.096
BUB3	2632.96	523.499	465.493
bubee	0	51.1201	27.9435
bubla	0	0	2.71303
bubor	0	4.87266	0
buborbo	0	19.8542	0
BUD13	1144.74	431.757	287.972
BUD31	306.409	467.25	524.81
budubu	0	234.781	44.0203
bugey	0	6.97993	27.1354
bugloybu	0	38.3952	53.4544
bujobo	0	2.34986	0
buka	0	53.5066	0
bukar	10.6518	0	0
bulabu	0	0	2.004
bumeyby	0	5.77791	3.62886
bupeebo	0	126.76	144.89
burabu	0	9.84155	0
buroyby	0	172.708	8.77307
buru	0	77.6136	10.8389
buser	0	3.50769	0
bushoy	0	38.8571	31.7809
buskabu	0	2.54715	4.87495
buslerby	0	8.94577	3.83307
busmarbu	0	42.9375	56.2224
busnaby	0	7.56839	0
busnarby	0	58.3952	15.0359
busor	0	128.908	120.37
bustu	0	6.91469	39.1007
buswerby	204.33	52.1877	47.7014
butu	0	157.667	5.66343
buweeby	0	2.53289	9.55356
buworby	0	84.1661	224.052
buzawby	30.5213	3.59041	67.0562
BVES	1487.24	295.22	766.035
byblo	51.4557	47.2318	333.634
byda	0	11.2882	13.2863
bydey	0	156.182	46.5505
bygeybu	3.39	11.7579	5.24077
byglo	0	9.34166	25.5794
bygoy	0	103.882	49.4401
byjoy	0	168.832	54.1121
byklu	0	0	7.74681
bykorby	0	117.933	178.365
bylobo	29.956	43.3217	9.61799
byloy	0	161.676	35.3837
byloybo	0	2.34593	18.594
byluby	22.1341	177.048	46.0683
bymawby	0	3.8125	285.709
bymer	0	16.9125	45.2739
bymoybo	0	12.6075	234.624
bynobo	0	1110.35	0
bynoy	201.454	6.13313	2.71801
bypabo	0	5.97843	0
byplaw	0	66.3124	496.275
byskee	0	51.4772	171.167
BYSL	1418.1	70.6783	152.935
byslu	0	3345.73	0
bysto	0	18.7713	5.68178
byswerby	0	103.473	102.771
bysweyby	0	0	17.0017
bytor	0	1.92376	2.43133
byva	0	33.5878	13.3877
byvorbo	0	6.92527	0
bywar	0	12.6146	95.8588
byzar	0	17.0531	64.6168
byzeybu	0	0	6.82678
BZRAP1	769.33	981.89	1137.78
BZW1	497.133	512.983	672.939
BZW1L1	0	264.705	144.019
BZW1P1	458.252	0	0
BZW2	1687.47	595.917	161.277
C10orf107	199.141	0	0
C10orf113	0	77.2912	11.6971
C10orf114	54.8011	11.4434	96.5235
C10orf118	130.513	564.643	376.77
C10orf119	1393.43	2985.94	999.881
C10orf125	1024.17	929.548	1043.24
C10orf137	602.827	967.326	1567.35
C10orf140	160.841	7.90078	3.98119
C10orf18	1087.21	807.46	1317.98
C10orf2	147.564	63.1475	37.7778
C10orf26	172.179	266.578	496.243
C10orf27	155461	22931.8	100925
C10orf28	73.3331	324.59	323.589
C10orf32andAS3MT	1204.93	478.646	84.1433
C10orf35	14.6641	0	0
C10orf46	1669.51	863.412	478.225
C10orf57	25.662	101.654	167.798
C10orf58	128.779	288.237	370.294
C10orf72	245.559	70.0878	138.681
C10orf76	1219.96	514.262	473.51
C10orf78	14.4975	0	0
C10orf79	0	16.5534	15.8458
C10orf84	438.872	870.954	988.209
C10orf88	204.993	400.639	87.1547
C10orf93	64.5638	384.554	193.804
C11orf1	926.19	0	0
C11orf10	210.439	19.2534	422.369
C11orf17	45.0047	147.149	49.3605
C11orf20	143610	4.7893	86.7459
C11orf24	44.1587	63.8338	112.807
C11orf2andTM7SF2	1181.52	219.296	335.719
C11orf30	849.144	777.474	805.087
C11orf35	0	0	109.176
C11orf41	890.175	319.705	275.845
C11orf46	110.932	1120.25	173.9
C11orf48andINTS5	95.5283	267.648	81.8252
C11orf49	173.604	351.27	379.595
C11orf51	160.268	19.5805	92.1327
C11orf54	120.093	73.986	180.092
C11orf57	383.507	278.699	380.965
C11orf58	180.847	2008.48	1296.91
C11orf59	1111.45	801.468	891.133
C11orf61	640.124	764.691	152.284
C11orf63	60.4344	54.1271	323.227
C11orf65	0	17.2863	40.5893
C11orf67	12.1699	63.0237	12.4478
C11orf68	12.8492	3.47783	0
C11orf71	30.7157	0	0
C11orf73	64.9117	1077.99	460.908
C11orf74	416.626	179.372	108.011
C11orf75	28.7275	0	0
C11orf80andRCE1	332.7	242.206	706.616
C11orf82andRPL7AP54	3175.66	122.997	718.455
C11orf83	19.5558	3.93259	3.52982
C11orf84	840.268	146.264	266.558
C11orf9	48.6421	37.256	299.68
C11orf94	0	0	2.71667
C11orf95	259.173	147.335	327.796
C11orf96	42.1161	8.83546	12.1091
C12orf11	533.89	135.61	49.1188
C12orf23	519.372	485.846	347.215
C12orf24	1580.27	342.188	317.904
C12orf29	1647.86	560.308	137.555
C12orf34	142.617	257.912	104.531
C12orf35	333.859	714.132	854.649
C12orf4	1366.56	942.501	646.09
C12orf43	1276.39	158.564	479.664
C12orf44	84.0489	116.704	36.7051
C12orf45	52.8655	120.063	186.135
C12orf47	506.435	65.1488	99.854
C12orf48	1118.17	256.06	789.124
C12orf49	608.683	166.736	5.41834
C12orf5	82.5937	172.206	156.838
C12orf51	2899.28	3800.78	4425.14
C12orf52	59.4816	54.3256	29.7115
C12orf53	65.5918	29.431	61.089
C12orf60	32.7601	0	0
C12orf62	191.798	40.6062	252.528
C12orf65	842.928	14.6174	160.707
C12orf66	275.487	127.793	226.426
C12orf68	42.8937	36.7814	79.9056
C12orf72	58.7681	49.1822	7.26874
C12orf73	410.787	392.389	223.873
C12orf75	561.986	2.68482	8.03866
C12orf76	17.2903	4.02197	0
C13orf1	175.759	164.154	275.248
C13orf23	887.081	645.264	510.769
C13orf27	103.928	88.9454	74.5068
C13orf34	32.7435	180.921	0
C13orf38andSOHLH2	509.347	842.055	607.468
C14orf1	849.647	14.2613	0
C14orf101	50.4931	685.246	232.573
C14orf102	883.546	126.902	283.942
C14orf104	27.5352	88.0669	24.8395
C14orf106	759.576	1308.03	940.071
C14orf109andUBR7	972.294	312.65	578.069
C14orf118	1705.87	1813	2294.35
C14orf119	150.838	0	0
C14orf126andHEATR5A	436.726	418.511	871.535
C14orf129	179.032	131.308	30.5309
C14orf132	50.7104	308.786	235.387
C14orf135	923.561	2573.91	694.89
C14orf139	2.95246	0	17.0073
C14orf142	30.3448	115.509	1.65399
C14orf143	382.252	594.916	567.738
C14orf145	318.326	532.976	200.459
C14orf147	57.0396	7.45524	0
C14orf148	0	1.90249	0
C14orf149andGPR135	46.8592	1424.37	776.165
C14orf153andKLC1	1845.77	1670.46	1970.4
C14orf156	3008.87	52.5429	364.658
C14orf159	592.523	216.593	744.114
C14orf166	1516.61	393.539	104.705
C14orf167	54.1379	6.06583	11.6689
C14orf169	64.852	415.796	188.598
C14orf174	31.9552	0	17.3179
C14orf180	52.6268	57.7268	42.5588
C14orf181andZFP36L1	0	0	3.13334
C14orf183andC14orf182	0	8.29264	0
C14orf2	231.838	6.94842	6.73027
C14orf21andLTB4R2	759.691	315.774	627.743
C14orf33	32.191	17.8547	65.5254
C14orf37	329.708	239.623	2000.05
C14orf39	275.771	326.633	147.219
C14orf4	128.064	536.371	974.903
C14orf43	1685.06	773.144	1018.08
C14orf45	32.9538	2.07529	29.7406
C14orf49	742.253	61.0962	476.212
C14orf55	0	22.6863	15.6568
C14orf79	97.6653	167.154	4.42043
C14orf93	435.264	600.066	147.419
C15orf17	157.674	133.111	35.6667
C15orf23	151.171	509.144	827.335
C15orf24	29.9295	24.1779	2.71897
C15orf27	51.7953	0	15.1924
C15orf28	0	361.182	170.909
C15orf29	757.736	577.725	415.826
C15orf33	30.4308	78.4245	15.9966
C15orf37	2.80254	0	0
C15orf38andAP3S2	1247.19	1026.5	674.382
C15orf39	58.0264	34.1509	75.4011
C15orf40	178.093	1202.01	1059.08
C15orf41	141.675	1736.32	201.889
C15orf42	338.262	264.174	340.679
C15orf44	427.518	280.526	1259.97
C15orf5	0	11.8775	9.37042
C15orf52	25.6889	269.18	813.72
C15orf57andMRPL42P5	89.8156	968.248	586.641
C15orf58	13.1382	0	0
C15orf59	195.169	0	6.16813
C15orf60	0	0	10149.6
C16orf13	1273.2	5.89324	102.175
C16orf42	321.162	31.721	50.9983
C16orf45	486.57	371.119	76.6686
C16orf5	348.41	147.053	296.497
C16orf52	909.036	353.635	255.75
C16orf55	110.053	67.7498	65.405
C16orf57	342.059	147.844	109.883
C16orf58	3577.45	1111.17	1523.79
C16orf59	1249.7	83.3084	68.6807
C16orf61	84.5806	692.219	64.4743
C16orf62	1652.86	889.965	1397.44
C16orf63	215.89	61.9994	360.123
C16orf68	1109.74	1052.86	1203.37
C16orf7	0	20.7475	245.433
C16orf70	1632.93	134.851	444.025
C16orf72	3547.55	1000.73	571.588
C16orf74	0	0	14.35
C16orf75	203.809	333.095	375.402
C16orf80	643.844	38.0148	17.899
C16orf81	0	0	108.228
C16orf86	166.615	2.39809	5.63175
C16orf87	84.4874	77.7984	3.4637
C16orf88	1041.87	98.7883	240.991
C16orf91	8.53123	13.0976	2.96486
C16orf93	17.4607	11.1241	75.123
C17orf100	9.30576	0	0
C17orf101	96.7158	92.7455	899.543
C17orf103	77.4718	0	29.5439
C17orf104	754.348	1118.42	114.099
C17orf106andCDK3	30.3622	273.254	225.562
C17orf107	0	68.4707	16.3097
C17orf108andNOS2	229.523	143.712	503.098
C17orf28	624.158	107.112	388.121
C17orf37	46.3171	0	0
C17orf39	533.994	118.117	63.2878
C17orf42	148.476	39.8625	13.9095
C17orf44	58.2618	0	0
C17orf48	117.084	19.3437	31.6052
C17orf51	219.595	25.1768	90.3963
C17orf53	576.859	79.1978	94.9871
C17orf56	155.089	190.353	194.905
C17orf58	17.7689	14.8777	29.995
C17orf59	83.0905	0	230.172
C17orf61andPLSCR3	193.22	6603.9	193.996
C17orf62	629.19	87.6674	544.827
C17orf63	0	440.833	9.27032
C17orf64	4.0817	0	0
C17orf65	5.56897	1015.96	921.004
C17orf67	26.2655	7.25751	21.3155
C17orf68	491.433	182.342	1315.31
C17orf69andCRHR1	217.941	432.446	620.565
C17orf70	472.243	297.157	179.749
C17orf72	0	3.84473	92.0665
C17orf75	987.883	372.696	597.945
[truncated: 22,783 more rows]
